# Supplementary material for: Urinary Biomonitoring of Mycotoxins in Spanish Adults: Predictors of Exposure and Health Risk Evaluation
Source: Toxics. 2025 Oct 10;13(10):856. doi: 10.3390/toxics13100856 (PMC12567982; doi:10.3390/toxics13100856)
Supplement: Supplementary file 1 [file toxics-13-00856-s001.zip]

Archive with 1 entries (1 files):
- toxics-3890812-supplementary.pdf
